# Supplementary material for: Valorization of Byproducts of Hemp Multipurpose Crop: Short Non-Aligned Bast Fibers as a Source of Nanocellulose
Source: Molecules. 2021 Aug 4;26(16):4723. doi: 10.3390/molecules26164723 (PMC8400396; doi:10.3390/molecules26164723)
Supplement: Supplementary file 1 [file molecules-26-04723-s001.zip]

Archive with 1 entries (1 files):
- molecules-1313917-supplementary.pdf
